# Supplementary material for: A phase II clinical trial of frameless, fractionated stereotactic radiation therapy for brain metastases
Source: JNCI Cancer Spectr. 2023 Nov 7;7(6):pkad093. doi: 10.1093/jncics/pkad093 (PMC10715838; doi:10.1093/jncics/pkad093)
Supplement: pkad093_Supplementary_Data [file pkad093_supplementary_data.zip]

Archive with 2 entries (2 files):
- 2015-0874 Study Data.csv
- JNCI Brain Metastasis supplemental appendix 11_03_2023.pdf
