# Supplementary material for: A phase II clinical trial of frameless, fractionated stereotactic radiation therapy for brain metastases
Source: JNCI Cancer Spectr. 2023 Nov 7;7(6):pkad093. doi: 10.1093/jncics/pkad093 (PMC10715838; doi:10.1093/jncics/pkad093)
Supplement: pkad093_Supplementary_Data [file pkad093_supplementary_data.zip › 2015-0874 Study Data.csv]

Record ID	Event Name	Date of Consent	Gender (choice=Female)	Gender (choice=Male)	Race	Primary Histology	Location of Primary:	Status of Primary Disease	Additional Systemic Metastatic Disease Outside Brain Involvement?	Has Patient Received Prior Systemic Treatment?	Type of Prior Systemic Treatment (choice=Chemotherapy)	Type of Prior Systemic Treatment (choice=Hormonal Therapy)	Type of Prior Systemic Treatment (choice=Targeted Therapy)	Type of Prior Systemic Treatment (choice=Immunotherapy)	Type of Prior Systemic Treatment (choice=Other)	Prior Systemic Treatment Details	Date of Last Systemic Treatment	ECOG	Date of Treatment start	Date of Treatment completion	Number of Brain Lesions Treated	Type of Radiation Delivery Device	Brain Lesion #1 Dose	Brain Lesion #1 Fractions	Brain Lesion #2 Dose	Brain Lesion #2 Fractions	Brain Lesion #3 Dose	Brain Lesion #3 Fractions	Brain Lesion #4 Dose	Brain Lesion #4 Fractions	Date of Visit	Type of Visit	Number of Brain Lesions Present at Baseline	Presence of New Brain Metastatic Lesions Outside the Irradiated Region?	Number of New Brain Lesions Present	Brain Lesion #1, Long Axis	Brain Lesion #1, Short Axis	Brain Lesion #1 Volume	Brain Lesion #2, Long Axis	Brain Lesion #2, Short Axis	Brain Lesion #2 Volume	Brain Lesion #3, Long Axis	Brain Lesion #3, Short Axis	Brain Lesion #3 Volume	Brain Lesion #4, Long Axis	Brain Lesion #4, Short Axis	Brain Lesion #4 Volume	New Brain Lesion #1, Long Axis	New Brain Lesion #1, Short Axis
1	Baseline	9/21/2016	Unchecked	Checked	American Indian or Alaskan Native	Renal cell carcinoma	LEFT KIDNEY (Metastatic renal cell carcinoma with a solitary brain metastasis, stage IV)	Controlled	Yes	Yes	Checked	Unchecked	Unchecked	Unchecked	Unchecked	NIVOLUMAB PAZOPANIB STOPPED 2/16/16	8/22/2016	2													9/21/2016	Baseline	1			15
1	Treatment Start																	2	9/28/2016	9/30/2016	1	STEREOTACTIC	27 GY	3							9/28/2016	Not Applicable
1	3 Month Follow Up Visit																	1													12/29/2016	3 Month	1	No		0
1	6 Month Follow Up Visit																														4/20/2017	6 Month
1	9 Month Follow Up Visit																	2													5/25/2017	9 Month	1	Yes		9.8
1	12 Month Follow Up Visit																	3													11/9/2017	12 Month	1	No		9
1	Off Study
1	Toxicity
1	Additional Follow Up Visit 1
2	Baseline	10/5/2016	Checked	Unchecked	White or Caucasian	NSCLC	RIGHT LOWER LOBE OF LUNG	Controlled	No	No	Unchecked	Unchecked	Unchecked	Unchecked	Unchecked			2													10/5/2016	Baseline	1			17	11
2	Treatment Start																	2	10/11/2016	10/13/2016	1	VMAT AND CONE BEAM	27 GY	3							10/17/2016	Baseline
2	3 Month Follow Up Visit																	2													1/13/2017	3 Month	1	No		12
2	6 Month Follow Up Visit																	1													4/20/2017	6 Month	1	No		5	5
2	9 Month Follow Up Visit																	2													7/20/2017	9 Month	1	No		5	5
2	12 Month Follow Up Visit																	2													10/19/2017	12 Month	1	No		5	5
2	Off Study
2	Toxicity
2	Additional Follow Up Visit 1
3	Baseline	10/28/2016	Checked	Unchecked	Other	Adenocarcinoma of Colon	COLON ADENOCARCINOMA	Controlled	Yes	Yes	Checked	Unchecked	Unchecked	Unchecked	Unchecked	OXALIPLATIN	6/23/2014	1													10/20/2016	Baseline	1			6
3	Treatment Start																	Not Documented	11/7/2016	11/9/2016	1	STEREOTACTIC	27 GY	3							10/28/2016	Not Applicable
3	3 Month Follow Up Visit
3	Off Study
3	Toxicity
4	Baseline	11/3/2016	Checked	Unchecked	Other	Breast carcinoma	T4dN2M0 IIIB BREAST CANCER (RIGHT)	Controlled	No	Yes	Checked	Unchecked	Unchecked	Unchecked	Unchecked	TRASTUZUMAB	4/21/2016	2													11/3/2016	Baseline	1			24
4	Treatment Start																	2	11/8/2016	11/10/2016	1	STEREOTACTIC	27 GY	3								Not Applicable
4	3 Month Follow Up Visit
4	Off Study
4	Toxicity
5	Baseline	12/2/2016	Checked	Unchecked	White or Caucasian	NSCLC	Lung	Controlled	No	Yes	Checked	Unchecked	Unchecked	Unchecked	Unchecked	Paclitaxel/Carboplatin	8/3/2016	1													11/30/2016	Baseline	1			18
5	Treatment Start																	1	12/6/2016	12/8/2016	1	STEREOTACTIC	27	3							11/30/2016	Not Applicable
5	3 Month Follow Up Visit
5	Off Study
5	Toxicity
6	Baseline	12/15/2016	Checked	Unchecked	White or Caucasian	Renal cell carcinoma	RIGHT	Controlled	Yes	Yes	Checked	Unchecked	Unchecked	Unchecked	Unchecked	HIGH DOSE IL2 PAZOPANIB	1/2/2017	0													12/15/2016	Baseline	1			4
6	Treatment Start																	0	1/9/2017	1/11/2017	1	STEREOTACTIC	27	3							1/11/2017	Not Applicable
6	3 Month Follow Up Visit																	0													4/13/2017	3 Month	1	No		4
6	6 Month Follow Up Visit																	0													7/21/2017	6 Month	1	Yes	5	2.5												6
6	9 Month Follow Up Visit																	0													10/24/2017	9 Month	1	No		2.3
6	12 Month Follow Up Visit																	0													2/6/2018	12 Month	1	No		2.5
6	Off Study
6	Additional Follow Up Visit 1
7	Baseline	12/28/2016	Checked	Unchecked	White or Caucasian	Breast carcinoma	Invasive adenocarcinoma of breast	Controlled	No	Yes	Checked	Checked	Unchecked	Unchecked	Unchecked	Taxotere/Cytoxan Anastrozole	2/8/2011	0													12/14/2016	Baseline	1			6.6
7	Off Study
7	Toxicity
8	Baseline	12/30/2016	Checked	Unchecked	White or Caucasian	Adenocarcinoma of lung	ADENOSQUAMOS CARCINOMA RIGHT MIDDLE LOB	Controlled	Yes	No	Unchecked	Unchecked	Unchecked	Unchecked	Unchecked			1													12/27/2016	Baseline	3			17	19		6	6		9	9
8	Treatment Start																	1	1/11/2017	1/17/2017	3	STEREOTACTIC	27	3	27	3	27	3			1/11/2017	Not Applicable
8	3 Month Follow Up Visit																	1													4/11/2017	3 Month	3	No		23	23		8	8		0	0
8	6 Month Follow Up Visit																	1													7/19/2017	6 Month	3	No		25	26		0	0		0	0
8	9 Month Follow Up Visit																	2													11/8/2017	9 Month	3	No		4.4	3.4		0	0		0	0
8	12 Month Follow Up Visit																														2/6/2018	12 Month	3	No		41	31		0	0		0	0
8	Off Study
8	Toxicity
8	Additional Follow Up Visit 1
9	Baseline	2/8/2017	Checked	Unchecked	White or Caucasian	NCSLC	Lung	Controlled	No	No	Unchecked	Unchecked	Unchecked	Unchecked	Unchecked			1													1/22/2017	Baseline	2			23			13
9	Treatment Start																	0	2/14/2017	2/16/2017	2	STEROTACTIC	27	3	27	3					2/14/2017	Not Applicable
9	3 Month Follow Up Visit																	1													5/8/2017	3 Month	2	Yes	3	16	14		10	12								14	17
9	Off Study
9	Toxicity
10	Baseline	2/23/2017	Checked	Unchecked	Unknown	NSCLC	RIGHT LUNG	Controlled	No	No	Unchecked	Unchecked	Unchecked	Unchecked	Unchecked			3													2/23/2017	Baseline	2			22			17
10	Treatment Start																		3/1/2017	3/3/2017	2	STEREOTACTIC	27 Gy	3	27 Gy	3					3/3/2017	Not Applicable
10	3 Month Follow Up Visit
10	6 Month Follow Up Visit
10	9 Month Follow Up Visit
10	Off Study
10	Toxicity
10	Additional Follow Up Visit 1
11	Baseline	3/29/2017	Checked	Unchecked	White or Caucasian	Cervical cancer	CERVICAL CANCER	Controlled	No	No	Unchecked	Unchecked	Unchecked	Unchecked	Unchecked			3													3/29/2017	Baseline	1			33
11	Treatment Start																		4/3/2017	4/7/2017	1	STEREOTACTIC	30 Gy	5							4/3/2017	Not Applicable
11	3 Month Follow Up Visit
11	Off Study
12	Baseline	8/1/2017	Unchecked	Checked	White or Caucasian	Melanoma	LEFT EAR	Controlled	Yes	No	Unchecked	Unchecked	Unchecked	Unchecked	Unchecked			1													8/1/2017	Baseline	3			5.1			14			27
12	Treatment Start																		8/9/2017	8/11/2017	3	STEREOTACTIC	27 Gy	3	27 Gy	3	27 Gy	3			8/10/2017	Not Applicable
12	Off Study
12	Toxicity
13	Baseline	8/3/2017	Checked	Unchecked	Other	Adenocarcinoma of Colon	CECUM LOW GRADE ADENOCARCINOMA	Controlled	Yes	Yes	Checked	Unchecked	Unchecked	Unchecked	Unchecked	FOLFOX/AVASTIN TRIFLURIDINE/TIPIRACIL	7/20/2017	4													8/3/2017	Baseline	1			15	15
13	Treatment Start																		8/10/2017	8/16/2017	1	STEREOTACTIC	30	5							8/10/2017	Not Applicable
13	Off Study
13	Toxicity
14	Baseline	8/22/2017	Unchecked	Checked	White or Caucasian	Renal cell carcinoma	LEFT KIDNEY RENAL CELL CARCINOMA	Controlled	No	No	Unchecked	Unchecked	Unchecked	Unchecked	Unchecked			1													8/18/2017	Baseline	1			8
14	Treatment Start																		8/31/2017	9/2/2017	1	STEREOTACTIC	27	3							8/31/2017	Not Applicable
14	3 Month Follow Up Visit																	1													12/18/2017	3 Month	1	No		2.7
14	Off Study
14	Toxicity
15	Baseline	9/6/2017	Checked	Unchecked	White or Caucasian	Breast carcinoma	RIGHT BREAST CANCER	Controlled	No	Yes	Checked	Unchecked	Unchecked	Unchecked	Unchecked	Adriamycin Cyclophosphamide TAXOL	8/25/2017	1													9/5/2017	Baseline	1			16
15	Treatment Start																		9/13/2017	9/15/2017	1	STEREOTACTIC	27	3							9/13/2017	Not Applicable
15	3 Month Follow Up Visit																	2													11/16/2017	3 Month	1	Yes	2	7												10
15	Off Study
15	Toxicity
16	Baseline	9/7/2017	Checked	Unchecked	White or Caucasian	NSCLC	LUNG	Controlled	No	No	Unchecked	Unchecked	Unchecked	Unchecked	Unchecked			2													8/22/2017	Baseline	2			22			6
16	Treatment Start																		9/18/2017	9/20/2017	2	STEREOTACTIC	27	3	27	3					9/18/2017	Not Applicable
16	3 Month Follow Up Visit
16	Off Study
16	Toxicity
17	Baseline	9/28/2017	Unchecked	Checked	White or Caucasian	Esophageal adenocarcinoma	ADENOCARCINOMA OF ESOPHAGUS	Controlled	No	No	Unchecked	Unchecked	Unchecked	Unchecked	Unchecked			1													9/23/2017	Baseline	3			26			15			5.5
17	Treatment Start																	1	10/3/2017	10/5/2017	3	STEREOTACTIC	27	3	27	3	27	3			10/3/2017	Not Applicable
17	Off Study
17	Toxicity
18	Baseline	10/5/2017	Checked	Unchecked	White or Caucasian	Breast carcinoma	RIGHT ADENOCARCINOMA BREAST	Controlled	No	Yes	Checked	Unchecked	Unchecked	Unchecked	Unchecked	6 CYCLES OF AC Started in 1996 but last date of treatment not documented	1/1/1996	2													9/21/2017	Baseline	3			4.5			2			2
18	Treatment Start																		10/16/2017	10/18/2017	3	STEREOTACTIC	27	3	27	3	27	3			10/16/2017	Not Applicable
18	3 Month Follow Up Visit																	3													1/18/2018	3 Month	3	No		0			0			0
18	6 Month Follow Up Visit																	2													4/19/2018	6 Month	3	No		0			0			0
18	9 Month Follow Up Visit																	2													8/13/2018	9 Month	3	No		0			0			0
18	12 Month Follow Up Visit																	3													10/30/2018	12 Month	3	Yes	1	0			0			0						13
18	Off Study
18	Toxicity
19	Baseline	12/8/2017	Unchecked	Checked	White or Caucasian	Squamous cell carcinoma of Lung	LEFT LUNG SQUAMOS CELL CARCINOMA	Controlled	No	No	Unchecked	Unchecked	Unchecked	Unchecked	Unchecked			1													12/13/2017	Baseline	1			10
19	Treatment Start																	1	12/13/2017	12/15/2017	1	STEREOTACTIC	27	3							12/13/2017	Baseline
19	3 Month Follow Up Visit																	1													3/15/2018	3 Month	1	Yes	1	6												6.5	6
19	6 Month Follow Up Visit																	2													5/7/2018	6 Month	1	No		13	12
19	Off Study
19	Toxicity
20	Baseline	12/18/2017	Unchecked	Checked	White or Caucasian	Adenocarcinoma of lung	RIGHT MIDDLE LOBE OF LUNG LOW GRADE ADENOCARCINOMA	Controlled	No	No	Unchecked	Unchecked	Unchecked	Unchecked	Unchecked			2													12/18/2017	Baseline	1			12	10
20	Treatment Start																		12/27/2017	12/29/2017	1	VMAT	27	3
20	3 Month Follow Up Visit
20	Off Study
20	Toxicity
21	Baseline	5/21/2018	Unchecked	Checked	White or Caucasian	Spindle cell sarcoma of femur	RIGHT FEMUR SPINDLE CELL SARCOMA	Controlled	Yes	Yes	Checked	Unchecked	Unchecked	Unchecked	Unchecked	DOXORUBICIN CISPLATIN	4/24/2018	3													5/18/2018	Baseline	3			16			12			5
21	Treatment Start																		5/23/2018	5/25/2018	3	STEREOTACTIC	27	3	27	3	27	3
21	3 Month Follow Up Visit
21	Off Study
21	Toxicity
22	Baseline	5/30/2018	Unchecked	Checked	White or Caucasian	NSCLC	RIGHT LOBE	Controlled	No	No	Unchecked	Unchecked	Unchecked	Unchecked	Unchecked			1													5/30/2018	Baseline	1			25
22	Treatment Start																		6/6/2018	6/8/2018	1	STEREOTACTIC	27	3							6/6/2018	Not Applicable
22	3 Month Follow Up Visit																	1													9/13/2018	3 Month	1	No		11
22	6 Month Follow Up Visit																	1													12/17/2018	6 Month	1	No		10
22	9 Month Follow Up Visit																	1													3/14/2019	9 Month	1	No		10
22	12 Month Follow Up Visit																	2													6/24/2019	12 Month	1	No		10
22	Off Study
22	Toxicity
22	Additional Follow Up Visit 1
23	Baseline	6/27/2018	Checked	Unchecked	White or Caucasian	NSCLC	RIGHT UPPER LOBE	Controlled	No	Yes	Checked	Unchecked	Unchecked	Unchecked	Unchecked	CARBOPLATIN PLUS TAXOL	8/5/2015	0													6/27/2018	Baseline	1			18
23	Treatment Start																	1	7/5/2018	7/9/2018	1	STEREOTACTIC	27	3							7/5/2018	Not Applicable
23	3 Month Follow Up Visit																	Not Documented													9/5/2018	3 Month	1	No		11
23	6 Month Follow Up Visit																	Not Documented													12/7/2018	6 Month	1	No		5
23	9 Month Follow Up Visit																	1													3/7/2019	9 Month	1	No		5
23	12 Month Follow Up Visit																	0													6/6/2019	12 Month	1	No		0
23	Off Study
23	Toxicity
23	Additional Follow Up Visit 1
24	Baseline	7/25/2018	Checked	Unchecked	White or Caucasian	Adenocarcinoma of lung	ADENOCARCINOMA OF THE LUNG	Untreated	No	No	Unchecked	Unchecked	Unchecked	Unchecked	Unchecked			1													7/20/2018	Baseline	3			15			11			4
24	Treatment Start																		8/2/2018	8/6/2018	3	STEREOTACTIC	27	3	27	3	27	3			8/2/2018	Baseline
24	3 Month Follow Up Visit																	1													11/26/2018	3 Month	3	Yes	1	13			7			3						4
24	6 Month Follow Up Visit																	2													3/28/2019	6 Month	3	No		15			2			0
24	9 Month Follow Up Visit																	2													6/12/2019	9 Month	3	No		14			3			0
24	12 Month Follow Up Visit																	1													9/25/2019	12 Month	3	No		15			2			0
24	Off Study
24	Toxicity
24	Additional Follow Up Visit 1
25	Baseline	8/9/2018	Checked	Unchecked	White or Caucasian	NSCLC	LEFT UPPER LOBE	Controlled	No	No	Unchecked	Unchecked	Unchecked	Unchecked	Unchecked			1													8/9/2018	Baseline	2			5			4
25	Treatment Start																		8/22/2018	8/24/2018	2	STEREOTACTIC	27	3	27	3					8/22/2018	Not Applicable
25	3 Month Follow Up Visit																	1													11/28/2018	3 Month	2	No		0			0
25	6 Month Follow Up Visit																	1													2/26/2019	6 Month	2	Yes		0			0
25	9 Month Follow Up Visit																	1													6/4/2019	9 Month	2	No		0			0
25	12 Month Follow Up Visit																	0													9/17/2019	12 Month	2	No		0			0
25	Off Study
25	Toxicity
25	Additional Follow Up Visit 1
26	Baseline	9/5/2018	Unchecked	Checked	White or Caucasian	Adenocarcinoma of lung	RIGHT UPPER LOBE ADENOCARCINOMA	Controlled	No	No	Unchecked	Unchecked	Unchecked	Unchecked	Unchecked			2													9/5/2018	Baseline	4			18			28			16			9
26	Treatment Start																		9/12/2018	9/14/2018	4	STEREOTACTIC	27	3	27	3	27	3	27	3	9/12/2018	Not Applicable
26	3 Month Follow Up Visit
26	Off Study
26	Toxicity
27	Baseline	9/17/2018	Unchecked	Checked	White or Caucasian	Adenocarcinoma of lung	LEFT UPPER LOBE/ PANCREAS ADENOCARCINOMA	Controlled	No	No	Unchecked	Unchecked	Unchecked	Unchecked	Unchecked			2													9/17/2018	Baseline	2			4			4
27	3 Month Follow Up Visit
27	Off Study
27	Toxicity
28	Baseline	10/26/2018	Unchecked	Checked	White or Caucasian	Squamous cell carcinoma of ear	LEFT EAR SQUAMOUS CELL CARCINOMA	Controlled	Yes	No	Unchecked	Unchecked	Unchecked	Unchecked	Unchecked			0													10/26/2018	Baseline	2			22			7
28	Treatment Start																	1	11/7/2018	11/9/2018	2	STEREOTACTIC	27	3	27	3					11/7/2018	Baseline
28	3 Month Follow Up Visit																	1													2/12/2019	3 Month	2	No		18			4
28	6 Month Follow Up Visit																	1													5/14/2019	6 Month	2			16			4
28	9 Month Follow Up Visit																	1													8/13/2019	9 Month	2			13			3
28	12 Month Follow Up Visit																	1													11/19/2019	12 Month	2	No		13			2
28	Off Study
28	Toxicity
28	Additional Follow Up Visit 1
29	Baseline	10/31/2018	Unchecked	Checked	White or Caucasian	Merkel Cell Carcinoma shoulder	RIGHT UPPER SHOULDER	Controlled	No	No	Unchecked	Unchecked	Unchecked	Unchecked	Unchecked			1													10/31/2018	Baseline	2			14			19
29	Treatment Start																		11/1/2018	11/5/2018	2	STEREOTACTIC	27	3	27	3					11/1/2018	Not Applicable
29	3 Month Follow Up Visit																	1													2/20/2019	3 Month	2	No		16			21
29	6 Month Follow Up Visit																	2													5/10/2019	6 Month	2	No		22			25
29	Off Study
29	Toxicity
30	Baseline	11/1/2018	Checked	Unchecked	White or Caucasian	Adenocarcinoma of lung	RIGHT UPPER LOBE ADENOCARCINOMA	Untreated	Yes	No	Unchecked	Unchecked	Unchecked	Unchecked	Unchecked			3													11/1/2018	Baseline	2			18			10
30	Treatment Start																		11/5/2018	11/7/2018	2	STEREOTACTIC	27	3	27	3						Not Applicable
30	Off Study
31	Baseline	11/2/2018	Checked	Unchecked	American Indian or Alaskan Native	Renal cell carcinoma	RIGHT KIDNEY RENAL CELL CARCINOMA	Controlled	Yes	No	Unchecked	Unchecked	Unchecked	Unchecked	Unchecked			2													11/2/2018	Baseline	4			9			3			8			3
31	Treatment Start																		11/5/2018	11/7/2018	4	STEREOTACTIC	27	3	27	3	27	3	27	3	11/5/2018	Not Applicable
31	3 Month Follow Up Visit																	2													3/4/2019	3 Month	4	Yes	5	0			0			0			0			6
31	6 Month Follow Up Visit																	2													6/6/2019	6 Month	4			0			0			0			0
31	9 Month Follow Up Visit
31	Off Study
31	Toxicity
32	Baseline	12/19/2018	Checked	Unchecked	White or Caucasian	NSCLC	LUNG	Controlled	Yes	Yes	Checked	Unchecked	Unchecked	Unchecked	Unchecked	TARCEVA 2014 NIVOLUMAB 2016 AFATINIB 2017	10/1/2018	2													12/19/2018	Baseline	3			24	12		5	5		4	4
32	Treatment Start																		12/26/2018	12/28/2018	3	STEREOTACTIC	27	3	27	3	27	3			12/26/2018	Not Applicable
32	3 Month Follow Up Visit																	3													3/29/2019	3 Month	3	No		0			7			5
32	Off Study
32	Toxicity
33	Baseline	1/2/2019	Checked	Unchecked	White or Caucasian	Myeloma	BONE MARROW	Controlled	Yes	Yes	Checked	Unchecked	Checked	Unchecked	Unchecked	CARBOPLATIN PACLITAXEL RADIATION TO RIGHT LUNG CARFILZOMIB	12/18/2018	1													1/2/2019	Baseline	2			9			4
33	Treatment Start																		1/9/2019	1/11/2019	2	STEREOTACTIC	27	3	27	3					1/9/2019	Baseline
33	3 Month Follow Up Visit																	1													4/16/2019	3 Month	2			4			0
33	6 Month Follow Up Visit																	1													7/29/2019	6 Month	2	No		0			0
33	9 Month Follow Up Visit																	1													11/19/2019	9 Month	2	No		2			0
33	12 Month Follow Up Visit																	0													2/25/2020	12 Month	2	No		0			3
33	Off Study
33	Additional Follow Up Visit 1
34	Baseline	1/11/2019	Checked	Unchecked	White or Caucasian	Adenocarcinoma of lung	LEFT LOWER LOBE ADENOCARCINOMA OF LUNG	Controlled	No	No	Unchecked	Unchecked	Unchecked	Unchecked	Unchecked			1													1/11/2019	Baseline	1			9
34	Treatment Start																	1	1/29/2019	1/31/2019	1	STEREOTACTIC	27	3							1/29/2019	Baseline
34	3 Month Follow Up Visit																	1													5/7/2019	3 Month	1	Yes	2	6												4
34	6 Month Follow Up Visit																	2													8/20/2019	6 Month	1	No		2
34	9 Month Follow Up Visit																	2													11/26/2019	9 Month	1	No		2
34	12 Month Follow Up Visit																	1													3/3/2020	12 Month	1	No		2
34	Off Study
34	Additional Follow Up Visit 1
35	Baseline	2/4/2019	Checked	Unchecked	White or Caucasian	Breast carcinoma	RIGHT INFILTRATING DUCTAL CARCINOMA	Controlled	No	Yes	Checked	Checked	Unchecked	Unchecked	Unchecked	TAXOL ADRIAMYCIN CYCLOPHOSPHAMIDE ARIMIDEX DOCETAXEL PERTUZUMAB TRASTUZUMAB FEMARA	1/31/2019	1													2/4/2019	Baseline	1			10
35	Treatment Start																		2/14/2019	2/18/2019	1	STEREOTACTIC	27	3							2/14/2019	Baseline
35	3 Month Follow Up Visit																	1													5/20/2019	3 Month	1	No		0
35	6 Month Follow Up Visit																	0													8/19/2019	6 Month	1	No		7
35	9 Month Follow Up Visit																	0													11/18/2019	9 Month	1	No		5	1
35	12 Month Follow Up Visit																	0													3/2/2020	12 Month	1	Yes		0
35	Off Study
35	Toxicity
35	Additional Follow Up Visit 1
36	Baseline	2/5/2019	Unchecked	Checked	White or Caucasian	Squamous cell carcinoma of Lung	metastatic Squamous cell of the lung	Controlled	No	No	Unchecked	Unchecked	Unchecked	Unchecked	Unchecked			2													2/5/2019	Baseline	2			10			10
36	Treatment Start																		2/20/2019	2/22/2019	1	STEREOTACTIC	27	9							2/20/2019	Not Applicable
36	Off Study
36	Toxicity
37	Baseline	2/5/2019	Unchecked	Checked	White or Caucasian	NSCLC	LEFT LOWER LOBE	Controlled	No	No	Unchecked	Unchecked	Unchecked	Unchecked	Unchecked			0													2/5/2019	Baseline	2			7			3
37	Treatment Start																		2/13/2019	2/15/2019	2	STEREOTACTIC	27	3	27	3					2/13/2019	Baseline
37	3 Month Follow Up Visit
37	Off Study
38	Baseline	2/19/2019	Unchecked	Checked	White or Caucasian	Esophageal adenocarcinoma	ESOPHAGUS	Controlled	Yes	Yes	Checked	Unchecked	Unchecked	Unchecked	Unchecked	FOX48- DOCETAXEL OXALIPLATIN 5-FLUOROURACIL	2/10/2019	1													2/19/2019	Baseline	2			20			8
38	Treatment Start																	Not Documented	3/6/2019	3/8/2019	2	STEREOTACTIC	27	3	27	3					3/6/2019	Baseline
38	3 Month Follow Up Visit																	1													6/25/2019	3 Month	2	No		8			0
38	6 Month Follow Up Visit																	1													10/1/2019	6 Month	2	No		7			0
38	9 Month Follow Up Visit																	1													1/14/2020	9 Month	2	No		7			0
38	12 Month Follow Up Visit																	2													7/16/2020	12 Month	2	Yes	1	7			0									2
38	Off Study
39	Baseline	2/20/2019	Unchecked	Checked	White or Caucasian	NSCLC	RIGHT UPPER LOBE	Controlled	No	Yes	Checked	Unchecked	Unchecked	Checked	Unchecked	DURVALUMAB 10MG CARBOPLATIN PACLITAXEL	2/6/2019	1													2/20/2019	Baseline	3			15			18			18
39	Treatment Start																		2/27/2019	3/1/2019	3	STEREOTACTIC	27	3	27	3	27	3			2/27/2019	Baseline
39	3 Month Follow Up Visit																	1													7/3/2019	3 Month	3	Yes	1	13			6			18						16
39	6 Month Follow Up Visit																	1													10/7/2019	6 Month	3	No		12			10			22
39	9 Month Follow Up Visit																	1													12/16/2019	9 Month	3	No		16			0			23
39	Off Study
39	Toxicity
40	Baseline	3/13/2019	Checked	Unchecked	White or Caucasian	Unknown primary adenocarcinoma	UNKNOWN PRIMARY METASTATIC ADENOCARCINOMA	Controlled	Yes	No	Unchecked	Unchecked	Unchecked	Unchecked	Unchecked			1													3/13/2019	Baseline	1			23.5
40	Treatment Start																		3/20/2019	3/22/2019	1	STEREOTACTIC	27	3							3/20/2019	Baseline
40	Off Study
40	Toxicity
41	Baseline	3/28/2019	Checked	Unchecked	White or Caucasian	Breast carcinoma	LEFT BREAST METASTATIC INFILTRATING DUCTAL CARCINOMA	Controlled	Yes	Yes	Checked	Checked	Unchecked	Unchecked	Unchecked	ZOMETA TAXOTERE HERCEPTIN PERTUZUMAB TRASTUZUMAB AROMASIN	8/1/2014	2													3/28/2019	Baseline	3			10			6			14
41	Treatment Start																	1	4/9/2019	4/8/2019	3	STEREOTACTIC	27	3	27	3	27	3			4/9/2019	Not Applicable
41	3 Month Follow Up Visit																	1													7/15/2019	3 Month	3			6			3			0
41	6 Month Follow Up Visit																	0													10/17/2019	6 Month	3			2			0			0
41	9 Month Follow Up Visit																	1													1/16/2020	9 Month	3	No		0			0			0
41	12 Month Follow Up Visit																	1													4/14/2020	12 Month	3	No		0			0			0
41	Off Study
41	Toxicity
41	Additional Follow Up Visit 1
42	Baseline	4/4/2019	Unchecked	Checked	White or Caucasian	Spindle cell carcinoma Limb	LOWER LEFT LIMB MALIGNANT SPINDLE CELL NEOPLASM	Controlled	Yes	Yes	Checked	Checked	Unchecked	Unchecked	Unchecked	2017-0853 MK-2118 PEMBROLIZUMAB TRABECTEDIN VOTRIENT GEMCITABINE PACLITAXEL ADRIAMYCIN DACARBAZINE DOXORUBICIN IFOSFAMIDE	3/6/2019	1													4/4/2019	Baseline	3			14			7			3
42	Treatment Start																		4/16/2019	4/18/2019	3	STEREOTACTIC	27	3	27	3	27	3			4/16/2019	Baseline
42	3 Month Follow Up Visit																	1													8/14/2019	3 Month	3	Yes	1	13			0			0						14
42	6 Month Follow Up Visit																	1													11/14/2019	6 Month	3	No		14			0			0
42	9 Month Follow Up Visit																	2													2/13/2020	9 Month	3	No		14			0			0
42	12 Month Follow Up Visit																	2													5/6/2020	12 Month	3	Yes	1	14			0			0						10
42	Off Study
42	Toxicity
42	Additional Follow Up Visit 1
43	Baseline	4/18/2019	Checked	Unchecked	Other	Ovarian Carcinoma	METASTATIC OVARIAN CANCER	Controlled	Yes	Yes	Checked	Unchecked	Checked	Unchecked	Unchecked	CARBOPLATIN TAXOL CISPLATIN GEMZAR CARBOPLATIN DOXORUBICIN HEXALEN LYNPARZA RUCAPARIB BEVACIZUMAB PACLITAXEL	3/25/2019	1													4/18/2019	Baseline	1			14
43	Treatment Start																		4/24/2019	4/26/2019	1	STEREOTACTIC	27	3							4/24/2019	Baseline
43	3 Month Follow Up Visit																	1													8/16/2019	3 Month	1	No		5
43	6 Month Follow Up Visit																	1													11/21/2019	6 Month	1	No		0
43	9 Month Follow Up Visit																	2													2/20/2020	9 Month	1	No		0
43	12 Month Follow Up Visit																	1													5/21/2020	12 Month	1	No		0
43	Off Study
43	Toxicity
43	Additional Follow Up Visit 1
44	Baseline	4/19/2019	Checked	Unchecked	White or Caucasian	Breast carcinoma	LEFT BREAST CANCER	Controlled	Yes	Yes	Checked	Unchecked	Checked	Unchecked	Checked	TAXOTERE CARBOPLATIN HERCEPTIN KADCYLA XGEVA BRACHYTHERAPY RADIATION THERAPY	7/3/2017	1													4/19/2019	Baseline	1			13
44	Treatment Start																		4/29/2019	5/1/2019	1	STEREOTACTIC	27	3							4/29/2019	Baseline
44	3 Month Follow Up Visit																	1													8/15/2019	3 Month	1	Yes	1	8												11
44	6 Month Follow Up Visit																	1													12/9/2019	6 Month	1	No		0
44	9 Month Follow Up Visit																	1													2/3/2020	9 Month	1	No		0
44	12 Month Follow Up Visit																														5/11/2020	12 Month	1	No		0
44	Off Study
44	Toxicity
44	Additional Follow Up Visit 1
45	Baseline	4/24/2019	Unchecked	Checked	White or Caucasian	Melanoma	RIGHT ARM	Controlled	Yes	No	Unchecked	Unchecked	Unchecked	Unchecked	Unchecked			1													4/24/2019	Baseline	1			25
45	Treatment Start																		5/1/2019	5/3/2019	1	STEREOTACTIC	27	3							5/1/2019	Baseline
45	Off Study
45	Toxicity
46	Baseline	5/28/2019	Checked	Unchecked	Unknown	Adenocarcinoma of lung	RIGHT UPPER LOBE LUNG ADENOCARCINOMA	Untreated	Yes	No	Unchecked	Unchecked	Unchecked	Unchecked	Unchecked			1													5/28/2019	Baseline	3			9			18			7
46	Treatment Start																		6/3/2019	6/5/2019	3	STEREOTACTIC	27	3	27	3	27	3			6/3/2019	Baseline
46	Off Study
47	Baseline	5/29/2019	Unchecked	Checked	White or Caucasian	NSCLC	LEFT LUNG	Untreated	Yes	No	Unchecked	Unchecked	Unchecked	Unchecked	Unchecked			2													5/29/2019	Baseline	1			27
47	Treatment Start																	Not Documented	6/6/2019	6/10/2019	2	STEREOTACTIC	27	3	27	3					6/6/2019	Baseline
47	3 Month Follow Up Visit																	3													9/11/2019	3 Month	1	No		19
47	6 Month Follow Up Visit
47	Off Study
48	Baseline	6/5/2019	Checked	Unchecked	White or Caucasian	Breast carcinoma	LEFT BREAST INCASIVE DUCTAL CARCINOMA	Controlled	Yes	Yes	Checked	Checked	Unchecked	Unchecked	Unchecked	DOXORUBICIN CYCLOPHOSPHAMIDE PACLITAXEL XELODA LETROZOLE ZOMETA	3/29/2019	1													6/5/2019	Baseline	1			16
48	Treatment Start																		6/17/2019	6/21/2019	1	STEREOTACTIC	30	5							6/17/2019	Baseline
48	3 Month Follow Up Visit																	0													10/30/2019	3 Month	1	Yes		30
48	Off Study
49	Baseline	6/25/2019	Checked	Unchecked	White or Caucasian	Breast carcinoma	LEFT BREAST	Controlled	Yes	No	Unchecked	Unchecked	Unchecked	Unchecked	Unchecked			1													6/25/2019	Baseline	4			6			8			11			8
49	Treatment Start																		7/1/2019	7/3/2019	4	STEREOTACTIC	27	3	27	3	27	3	27	3	7/1/2019	Baseline
49	Off Study
49	Toxicity
50	Baseline	7/11/2019	Unchecked	Checked	Native Hawaiian or Other Pacific Islander	Adenocarcinoma of lung	LUNG ADENOCARCINOMA	Controlled	No	No	Unchecked	Unchecked	Unchecked	Unchecked	Unchecked			1													7/11/2019	Baseline	4			6			6			7			8
50	Treatment Start																		7/29/2019	7/31/2019	4	STEREOTACTIC	27	3	27	3	27	3	27	3	7/29/2019	Baseline
50	3 Month Follow Up Visit																	1													11/15/2019	3 Month	4	No		0			0			0			0
50	Off Study
50	Toxicity
51	Baseline	9/24/2019	Unchecked	Checked	White or Caucasian	Esophageal adenocarcinoma	DISTAL THIRD OF ESOPHAGUS (ESOPHAGEAL ADENOCARCINOMA)	Controlled	No	Yes	Checked	Unchecked	Unchecked	Unchecked	Checked	FOLFOX TAXOL RAMUCIRUMAB CARBOPLATIN PACLITAXEL RADIATION	11/8/2018	1													9/24/2019	Baseline	3			7			7			2
51	Treatment Start																		10/22/2019	10/24/2019	3	STEREOTACTIC	27	3	27	3	27	3			10/22/2019	Baseline
51	3 Month Follow Up Visit																	1													1/22/2020	3 Month	3	Yes	5	3			10			0						6
51	6 Month Follow Up Visit																	Not Documented													3/25/2020	6 Month	3	No		3			10			0
51	9 Month Follow Up Visit
51	Off Study
51	Toxicity
52	Baseline	10/29/2019	Unchecked	Checked	White or Caucasian	Esophageal adenocarcinoma	GE JUNCTION	Controlled	Yes	Yes	Checked	Unchecked	Unchecked	Unchecked	Unchecked	HERCEPTIN FOLFOX	10/7/2019	2													10/29/2019	Baseline	1			5
52	Off Study
53	Baseline	10/30/2019	Unchecked	Checked	White or Caucasian	NSCLC	LEFT LUNG	Controlled	Yes	Yes	Checked	Unchecked	Unchecked	Unchecked	Unchecked	CARBOPLATIN PACLITAXEL	10/28/2019	1													10/30/2019	Baseline	1			9
53	Treatment Start																		11/12/2019	11/14/2019	1	STEREOTACTIC	27	3							11/12/2019	Baseline
53	3 Month Follow Up Visit																	0													2/11/2020	3 Month	1	No		17
53	Off Study
54	Baseline	11/19/2019	Unchecked	Checked	White or Caucasian	NSCLC	RIGHT LOWER LOBE	Untreated	Yes	No	Unchecked	Unchecked	Unchecked	Unchecked	Unchecked			3													11/19/2019	Baseline	2			9.1			6.2
54	Treatment Start																		11/21/2019	11/24/2019	2	STEREOTACTIC	27	3	27	3					11/21/2019	Baseline
54	Off Study
55	Baseline	12/10/2019	Checked	Unchecked	White or Caucasian	Breast carcinoma	Metastatic breast cancer				Unchecked	Unchecked	Unchecked	Unchecked	Unchecked
55	Off Study
56	Baseline	1/23/2020	Checked	Unchecked	White or Caucasian	Adenocarcinoma of Colon	COLON RECTOSIGMOID ADENOCARCINOMA	Controlled	Yes	Yes	Checked	Unchecked	Unchecked	Unchecked	Unchecked	EVEROLIMUS 5-FU LEUCOVORIN	1/15/2020	1													1/23/2020	Baseline	1			18
56	Treatment Start																		1/30/2020	2/3/2020	1	STEREOTACTIC	27	3							1/30/2020	Baseline
56	3 Month Follow Up Visit																	1													6/1/2020	3 Month	1	No		23
56	Off Study
56	Toxicity
57	Baseline	2/13/2020	Unchecked	Checked	White or Caucasian	Adenocarcinoma of lung	RIGHT LUNG	Controlled	Yes	Yes	Checked	Unchecked	Unchecked	Unchecked	Unchecked	CARBOPLATIN PEMETREXED PEMBROLIZUMAB CISPLATIN	1/24/2020	2													2/13/2020	Baseline	1			4
57	Treatment Start																		2/24/2020	2/27/2020	1	STEREOTACTIC	27	3							2/24/2020	Baseline
57	3 Month Follow Up Visit																														8/31/2020	3 Month		Not Applicable
57	6 Month Follow Up Visit
57	Off Study
58	Baseline	2/18/2020	Checked	Unchecked	White or Caucasian	Breast carcinoma	LEFT CENTRAL BREAST	Controlled	Yes	Yes	Checked	Checked	Unchecked	Unchecked	Unchecked	DOCETAXEL CYCLOPHOSPHAMIDE ANASTROZOLE	3/24/2016	0													2/18/2020	Baseline	4			5			19			6			8
58	Treatment Start																		2/26/2020	3/2/2020	4	STEREOTACTIC	27	3	27	3	27	3	27	3	2/26/2020	Baseline
58	3 Month Follow Up Visit																	1													6/11/2020	3 Month	4	No		0			14			6			0
58	6 Month Follow Up Visit																	0													9/15/2020	6 Month	4	No		0			11			6			0
58	9 Month Follow Up Visit																	1													1/7/2021	9 Month	4	Yes	5	0			15			6			0			5
58	12 Month Follow Up Visit																	1													4/9/2021	12 Month	4	No		0			15			0			0
58	Off Study
58	Additional Follow Up Visit 1
59	Baseline	2/24/2020	Checked	Unchecked	White or Caucasian	Adenocarcinoma of lung	LEFT LUNG	Controlled	Yes	Yes	Unchecked	Unchecked	Checked	Unchecked	Unchecked	OSIMERTINIB	2/21/2020	1													2/24/2020	Baseline	1			21.4
59	Treatment Start																		3/11/2020	3/13/2020	1		27	3
59	3 Month Follow Up Visit
59	Off Study
59	Toxicity
60	Baseline	3/27/2020	Unchecked	Checked	White or Caucasian	Melanoma	LEFT ADRENAL MASS MELANOMA	Controlled	Yes	Yes	Unchecked	Unchecked	Checked	Unchecked	Unchecked	ENCORAFENIB BINIMETINIB		1													3/27/2020	Baseline	1			13
60	Treatment Start																		4/6/2020	4/8/2020	1	STEREOTACTIC	27	3							4/6/2020	Baseline
60	3 Month Follow Up Visit																	0													7/15/2020	3 Month	1	No		0
60	6 Month Follow Up Visit																	0													10/14/2020	6 Month	1	No		0
60	9 Month Follow Up Visit																														1/13/2021	9 Month	1	No		0
60	12 Month Follow Up Visit																	0													4/5/2021	12 Month	1	No		0
60	Off Study
60	Toxicity
60	Additional Follow Up Visit 1
61	Baseline	4/15/2020	Checked	Unchecked	White or Caucasian	Breast carcinoma	BREAST ADENOCARCINOMA	Controlled	Yes	Yes	Checked	Checked	Unchecked	Unchecked	Unchecked	PERTUZUMAB DOCETAXEL CARBOPLATIN TRASTUZUMAB KADCYLA ARIMIDEX LAPATINIB CAPECITABINE TAK 228 PACLITAXEL	3/3/2020	1													4/15/2020	Baseline	1			6
61	Treatment Start																		4/22/2020	4/24/2020	1	STEREOTACTIC	27	3							4/22/2020	Baseline
61	3 Month Follow Up Visit																	1													7/28/2020	3 Month	1	No		7
61	Off Study
62	Baseline	4/17/2020	Checked	Unchecked	White or Caucasian	Squamous cell carcinoma of oral cavity	ORAL CAVITY	Controlled	Yes	Yes	Unchecked	Unchecked	Unchecked	Checked	Unchecked	PEMBROLIZUMAB	3/13/2020	2													4/17/2020	Baseline	1			10
62	Treatment Start																		5/6/2020	5/8/2020	1	STEREOTACTIC	27	3							5/6/2020	Baseline
62	Off Study
63	Baseline	4/22/2020	Checked	Unchecked	Other	Breast carcinoma	LEFT BREAST	Controlled	Yes	No	Unchecked	Unchecked	Unchecked	Unchecked	Unchecked																4/22/2020	Baseline	1			7
63	Off Study
64	Baseline	4/24/2020	Checked	Unchecked	Black or African American	NSCLC	LEFT LUNG	Controlled	No	No	Unchecked	Unchecked	Unchecked	Unchecked	Unchecked			1													6/30/2020	Baseline	1			15
64	Treatment Start																		6/25/2020	6/29/2020	1	STEREOTACTIC	27	3							6/25/2020	Baseline
64	3 Month Follow Up Visit																														10/9/2020	3 Month	1	No		12
64	6 Month Follow Up Visit																														1/12/2021	6 Month	1	No		9
64	9 Month Follow Up Visit																	1													4/20/2021	9 Month	1	No		9
64	12 Month Follow Up Visit																	1													7/20/2021	12 Month	1	No		0.9
64	Off Study
64	Additional Follow Up Visit 1
65	Baseline	5/26/2020	Unchecked	Checked	White or Caucasian	Carcinoma of vocal chord	LARYNX/GLOTTIS	Controlled	Yes	Yes	Checked	Unchecked	Unchecked	Checked	Checked	CARBOPLATIN TAXOL DURVALUMAB RADIATION 10/30/18-12/11/18 RIGHT UPPER LUNG	12/18/2019	1													5/26/2020	Baseline	1			17
65	Treatment Start																		6/2/2020	6/4/2020	2	STEREOTACTIC	27	3	27	3					6/2/2020	Baseline
65	Off Study
66	Baseline	6/26/2020	Checked	Unchecked	Asian	Squamous cell carcinoma of Lung	RIGHT UPPER LOBE	Controlled	Yes	Yes	Checked	Unchecked	Unchecked	Checked	Checked	TAXOL CARBOPLATIN RADIATION DURVALUMAB	6/19/2020	1													6/26/2020	Baseline	1			22
66	Treatment Start																		6/30/2020	7/2/2020	1	STEREOTACTIC	27	3							6/30/2020	Baseline
66	3 Month Follow Up Visit																	1													10/8/2020	3 Month	1	No		9
66	6 Month Follow Up Visit																	0													1/8/2021	6 Month	1	No		9
66	9 Month Follow Up Visit																	0													4/9/2021	9 Month	1	No		9
66	12 Month Follow Up Visit																	0													7/23/2021	12 Month	1	No		9
66	Off Study
66	Toxicity
66	Additional Follow Up Visit 1
67	Baseline	7/2/2020	Unchecked	Checked	White or Caucasian	NSCLC	LEFT UPPER LOBE	Untreated	Yes	No	Unchecked	Unchecked	Unchecked	Unchecked	Unchecked			1													7/2/2020	Baseline	1			8
67	Treatment Start																		7/16/2020	7/20/2020	1	STEREOTACTIC	27	3							7/16/2020	Baseline
67	3 Month Follow Up Visit																	1													10/9/2020	3 Month	1	No		7
67	Off Study
68	Baseline	7/31/2020	Checked	Unchecked	White or Caucasian	NSCLC	RIGHT UPPER LOBE	Controlled	Yes	Yes	Checked	Unchecked	Unchecked	Unchecked	Unchecked	CISPLATIN PEMETREXED CARBOPLATIN	4/20/2017	0													7/31/2020	Baseline	1			12
68	Treatment Start																		8/7/2020	8/11/2020	1	STEREOTACTIC	27	3							8/7/2020	Baseline
68	3 Month Follow Up Visit																	0													10/15/2020	3 Month	1	No		6
68	6 Month Follow Up Visit																	0													1/15/2021	6 Month	1	No		7
68	9 Month Follow Up Visit																	0													4/16/2021	9 Month	1	No		4
68	12 Month Follow Up Visit																	0													7/15/2021	12 Month	1	No		9
68	Off Study
68	Additional Follow Up Visit 1
69	Baseline	8/13/2020	Checked	Unchecked	White or Caucasian	Adenocarcinoma of lung	RIGHT LOWER LOBE	Controlled	No	No	Unchecked	Unchecked	Unchecked	Unchecked	Unchecked			0													8/13/2020	Baseline	2			6			6
69	Treatment Start																		8/19/2020	8/21/2020	2	STEREOTACTIC	27	3	27	3					8/19/2020	Baseline
69	3 Month Follow Up Visit
69	Off Study
69	Toxicity
70	Baseline	8/18/2020	Unchecked	Checked	White or Caucasian	Squamous cell carcinoma of Lung	UNKNOWN PRIMARY SITE	Controlled	Yes	Yes	Checked	Unchecked	Unchecked	Unchecked	Unchecked	CARBOPLATIN PACLITAXEL	2/25/2020	1													8/17/2020	Baseline	1			11
70	Treatment Start																	1	8/26/2020	8/31/2020	1	STEREOTACTIC	27	3							8/26/2020	Baseline
70	Off Study
71	Baseline	8/28/2020	Checked	Unchecked	White or Caucasian	Adenocarcinoma of lung	RIGHT UPPER LOBE	Untreated	Yes	No	Unchecked	Unchecked	Unchecked	Unchecked	Unchecked			1													8/28/2020	Baseline	2			27			15
71	Treatment Start																		9/2/2020	9/4/2020	2	STEREOTACTIC	27	3	27	3					9/2/2020	Baseline
71	Off Study
71	Toxicity
72	Baseline	9/2/2020	Unchecked	Checked	White or Caucasian	Adenocarcinoma of lung	RIGHT UPPER LOBE	Controlled	Yes	Yes	Checked	Unchecked	Unchecked	Unchecked	Checked	5-FU CISPLATIN RADIAITION RIGHT HEMILARYNX	2/20/1998	1													9/2/2020	Baseline	2			13			3
72	Treatment Start																		9/10/2020	9/14/2020	2	STEREOTACTIC	27	3	27	3					9/10/2020	Baseline
72	3 Month Follow Up Visit																														11/13/2020	3 Month	2	No		0.3			0
72	6 Month Follow Up Visit																														2/3/2021	6 Month	2	No		0			0
72	Off Study
73	Baseline	10/8/2020	Unchecked	Checked	Other	Renal cell carcinoma	RIGHT	Controlled	Yes	Yes	Checked	Unchecked	Unchecked	Unchecked	Unchecked	SUNITINIB CABOZANTINIB NIVOLUMAB	9/18/2020	1													10/8/2020	Baseline	1			35
73	Treatment Start																		10/13/2020	10/19/2020	1	STEREOTACTIC	30	5							10/13/2020	Baseline
73	3 Month Follow Up Visit																	3													1/22/2021	3 Month	1	No		20.9
73	Off Study
73	Toxicity
74	Baseline	10/30/2020	Unchecked	Checked	White or Caucasian	NSCLC	RIGHT LOWER LOBE	Untreated	No	No	Unchecked	Unchecked	Unchecked	Unchecked	Unchecked			0													10/30/2020	Baseline	1			10.2
74	Treatment Start																		11/4/2020	11/16/2020	1	STEREOTACTIC	27	3							11/4/2020	Baseline
74	3 Month Follow Up Visit																	1													2/3/2021	3 Month	1	No		5
74	6 Month Follow Up Visit																	1													5/5/2021	6 Month	1	No		5
74	9 Month Follow Up Visit																	1													8/11/2021	9 Month	1	No		5
74	12 Month Follow Up Visit																	0													11/11/2021	12 Month	1	Yes	1	6												4
74	Off Study
74	Toxicity
74	Additional Follow Up Visit 1
75	Baseline	11/3/2020	Checked	Unchecked	White or Caucasian	Endometrial carcinoma	ENDOMETRIUM SEROUS CARCINOMA	Controlled	No	Yes	Checked	Unchecked	Unchecked	Unchecked	Unchecked	CARBOPLATIN TAXOL	4/1/2015	3													11/3/2020	Baseline	1			17.2
75	Treatment Start																		11/9/2020	11/11/2020	1	STEREOTACTIC	27	3							11/9/2020	Baseline
75	3 Month Follow Up Visit																	2													2/17/2021	3 Month	1	No		12.2
75	Off Study
75	Toxicity
75	Additional Follow Up Visit 1
76	Baseline	2/3/2021	Checked	Unchecked	White or Caucasian	NSCLC	Lung	Controlled	No	Yes	Checked	Unchecked	Unchecked	Checked	Unchecked	Pemetrexed(Alimta) 5/18/2020 Keytruda 5/18/2020		3													2/3/2021	Baseline	2			6			7
76	Treatment Start																		2/10/2021	2/12/2021	2	STEREOTACTIC	27	3	27	3					2/10/2021	Not Applicable
76	3 Month Follow Up Visit																														7/8/2021	3 Month	2	No		4			3
76	6 Month Follow Up Visit																														10/28/2021	6 Month	2	Yes	1	5			5									7
76	Off Study
76	Toxicity
77	Baseline	3/26/2021	Checked	Unchecked	Black or African American	NSCLC	SUBCARINAL STATION 7 LN	Controlled	Yes	No	Unchecked	Unchecked	Unchecked	Unchecked	Unchecked			0													3/26/2021	Baseline	3			5			4			5
77	Treatment Start																	0	4/6/2021	4/8/2021	3	STEREOTACTIC	27	3	27	3	27	3			4/6/2021	Baseline
77	3 Month Follow Up Visit																	0													7/9/2021	3 Month	3	No		0			0			0
77	6 Month Follow Up Visit																	0													10/12/2021	6 Month	3	No		0			0			0
77	9 Month Follow Up Visit																	0													1/18/2022	9 Month	3	No		0			0			0
77	12 Month Follow Up Visit																	0													4/18/2022	12 Month	3	No		0			0			0
77	Off Study
77	Additional Follow Up Visit 1
78	Baseline	4/16/2021	Unchecked	Checked	White or Caucasian	Small Cell Carcinoma of bladder	BLADDER SMALL CELL CARCINOMA	Controlled	Yes	Yes	Checked	Unchecked	Unchecked	Unchecked	Unchecked	ETOPOSIDE CISPLATIN PEMBROLIZUMAB	4/15/2021	1													4/16/2021	Baseline	1			9
78	Treatment Start																	1	4/27/2021	4/29/2021	1	STEREOTACTIC	27	3							4/27/2021	Baseline
78	Off Study
[truncated: 269 more columns]
